# Supplementary material for: SEXCMD: Development and validation of sex marker sequences for whole-exome/genome and RNA sequencing
Source: PLoS One. 2017 Sep 8;12(9):e0184087. doi: 10.1371/journal.pone.0184087 (PMC5590872; doi:10.1371/journal.pone.0184087)
Supplement: S1 Table — (XLSX) [file pone.0184087.s001.xlsx]

## Sheet: WGS
Accession Number (WGS)
SRR043348
SRR043354
SRR043372
SRR1291024
SRR1291026
SRR1291035
SRR1291041
SRR1291070
SRR1291138
SRR1291141
SRR1291157
SRR1293251
SRR1293283
SRR1293295
SRR1293326
SRR1295423
SRR1295432
SRR1295433
SRR1295532
SRR1295539
SRR1295543
SRR1295553
SRR1295554
SRR1295568
SRR1295570
SRR1298981

## Sheet: WES
Accession Number (WES)
ERR031838
ERR031839
ERR031840
ERR031841
ERR031842
ERR031843
ERR031844
ERR031845
ERR031846
ERR031847
ERR031848
ERR031849
ERR031850
ERR031851
ERR031852
ERR031853
ERR031854
ERR031855
ERR031856
ERR031857
ERR031858
ERR031859
ERR031860
ERR031861
ERR031862
ERR031863
ERR031864
ERR031865
ERR031866
ERR031867
ERR031868
ERR031869
ERR031870
ERR031871
ERR031872
ERR031873
ERR031874
ERR031875
ERR031876
ERR031877
ERR031878
ERR031879
ERR031880
ERR031881
ERR031882
ERR031883
ERR031884
ERR031885
ERR031886
ERR031887
ERR031888
ERR031889
ERR031890
ERR031891
ERR031892
ERR031893
ERR031894
ERR031895
ERR031896
ERR031897
ERR031898
ERR031899
ERR031900
ERR031901
ERR031902
ERR031903
ERR031904
ERR031905
ERR031906
ERR031907
ERR031908
ERR031909
ERR031910
ERR031911
ERR031912
ERR031913
ERR031914
ERR031915
ERR031916
ERR031917
ERR031918
ERR031919
ERR031920
ERR031921
ERR031922
ERR031923
ERR031924
ERR031925
ERR031926
ERR031927
ERR031928
ERR031929
ERR031930
ERR031931
ERR031932
ERR031933
ERR031934
ERR031935
ERR031936
ERR031937
ERR031938
ERR031939
ERR031940
ERR031941
ERR031942
ERR031943
ERR031944
ERR031945
ERR031946
ERR031947
ERR031948
ERR031949
ERR031950
ERR031951
ERR031952
ERR031953
ERR031954
ERR031955
ERR031956
ERR031957
ERR031958
ERR031959
ERR031960
ERR031961
ERR031962
ERR031963
ERR031964
ERR031965
ERR031966
ERR031967
ERR031968
ERR031969
ERR031970
ERR031971
ERR031972
ERR031973
ERR031974
ERR031975
ERR031976
ERR031977
ERR031978
ERR031979
ERR031980
ERR031981
ERR031982
ERR031983
ERR031984
ERR031985
ERR031986
ERR031987
ERR031988
ERR031989
ERR031990
ERR031991
ERR031992
ERR031993
ERR031994
ERR031995
ERR031996
ERR031997
ERR031998
ERR031999
ERR032000
ERR032001
ERR032002
ERR032003
ERR032004
ERR032005
ERR032006
ERR032007
ERR032008
ERR032009
ERR032010
ERR032011
ERR032012
ERR032013
ERR032014
ERR032015
ERR032016
ERR032017
ERR032018
ERR032019
ERR032020
ERR032021
ERR032022
ERR032023
ERR032024
ERR032025
ERR032026
ERR032027
ERR032028
ERR032029
ERR032030
ERR032031
ERR032032
ERR032033
ERR032034
ERR032035
ERR032036
ERR032037
ERR032038
ERR032039
ERR032040
ERR034502
ERR034503
ERR034504
ERR034505
ERR034506
ERR034507
ERR034508
ERR034509
ERR034510
ERR034511
ERR034512
ERR034513
ERR034514
ERR034515
ERR034516
ERR034517
ERR034518
ERR034519
ERR034520
ERR034521
ERR034522
ERR034523
ERR034524
ERR034525
ERR034526
ERR034527
ERR034528
ERR034529
ERR034530
ERR034531
ERR034532
ERR034533
ERR034534
ERR034535
ERR034536
ERR034537
ERR034538
ERR034539
ERR034540
ERR034541
ERR034542
ERR034543
ERR034544
ERR034545
ERR034546
ERR034547
ERR034548
ERR034549
ERR034550
ERR034551
ERR034552
ERR034553
ERR034554
ERR034555
ERR034556
ERR034557
ERR034558
ERR034559
ERR034560
ERR034561
ERR034562
ERR034563
ERR034564
ERR034565
ERR034566
ERR034567
ERR034568
ERR034569
ERR034570
ERR034571
ERR034572
ERR034573
ERR034574
ERR034575
ERR034576
ERR034577
ERR034578
ERR034579
ERR034580
ERR034581
ERR034582
ERR034583
ERR034584
ERR034585
ERR034586
ERR034587
ERR034588
ERR034589
ERR034590
ERR034591
ERR034592
ERR034593
ERR034594
ERR034595
ERR034596
ERR034597
ERR034598
ERR034599
ERR034600
ERR034601
ERR034602
ERR034603
ERR034604
ERR034605
ERR034606
ERR034607
ERR034608
ERR034609
ERR034610
ERR034611
ERR034612
ERR034613
ERR034614
ERR034615
ERR034616
ERR034617
ERR034618
ERR034619
ERR034620
ERR034621
ERR034622
ERR034623
ERR034624
ERR034625
ERR034626
ERR034627
ERR047661
ERR047662
ERR047663
ERR047664
ERR047665
ERR047666
ERR047667
ERR047668
ERR047669
ERR047670
ERR047671
ERR047672
ERR047673
ERR047674
ERR047675
ERR047676
ERR047677
ERR047678
ERR047679
ERR047680
ERR047681
ERR047682
ERR047683
ERR047684
ERR047685
ERR047686
ERR047687
ERR047688
ERR047689
ERR047690
ERR047691
ERR047692
ERR047693
ERR047694
ERR047695
ERR047696
ERR047697
ERR047698
ERR047699
ERR047700
ERR047701
ERR047702
ERR047703
ERR047704
ERR047705
ERR047706
ERR047707
ERR047708
ERR047709
ERR047710
ERR047711
ERR047712
ERR047713
ERR047714
ERR047715
ERR047716
ERR047717
ERR047718
ERR047719
ERR047720
ERR047721
ERR047722
ERR047723
ERR047724
ERR047725
ERR047726
ERR047727
ERR047728
ERR047729
ERR047730
ERR047731

## Sheet: RNA-seq
Accession Number (RNA-seq)
ERR030856
ERR030857
ERR030858
ERR030859
ERR030860
ERR030861
ERR030862
ERR030863
ERR030864
ERR030865
ERR030866
ERR030867
ERR030868
ERR030869
ERR030870
ERR030871
ERR030872
ERR030872
ERR030873
ERR030873
ERR030874
ERR030874
ERR030875
ERR030875
ERR030876
ERR030877
ERR030878
ERR030879
ERR030880
ERR030881
ERR030882
ERR030883
ERR030884
ERR030885
ERR030886
ERR030887
ERR1050077
ERR1050079
ERR1138627
ERR1138628
ERR1138629
ERR1138630
ERR1138631
ERR1138632
ERR1138633
ERR1138633
ERR1138634
ERR1138635
ERR1138636
ERR1138636
ERR1138637
ERR1338001
ERR1338002
ERR1338027
ERR1338028
ERR1338029
ERR1338030
ERR1338032
ERR579123
ERR579124
ERR579127
ERR579128
ERR579129
ERR579132
ERR579134
ERR579136
ERR579138
ERR579140
ERR579146
ERR579147
ERR579148
ERR579150
ERR579151
ERR579152
ERR579155
ERR950158
ERR950159
ERR950160
ERR950161
ERR950162
ERR950163
ERR950164
ERR950165
ERR950166
ERR950166
ERR950167
ERR950168
ERR950168
ERR950169
ERR950169
ERR950170
ERR950171
ERR950172
ERR950173
ERR950174
ERR950175
ERR950176
ERR950176
ERR950177
ERR950178
ERR950179
ERR950180
ERR950181
ERR950182
ERR950183
ERR950184
ERR950185
ERR950186
ERR950187
